# Supplementary material for: Taxonomic and Gene Category Analyses of Subgingival Plaques from a Group of Japanese Individuals with and without Periodontitis
Source: Int J Mol Sci. 2021 May 18;22(10):5298. doi: 10.3390/ijms22105298 (PMC8157553; doi:10.3390/ijms22105298)
Supplement: Supplementary file 1 [file ijms-22-05298-s001.zip]

Archive with 7 entries (6 files):
- Supplemental_FigureF_v2.pdf
- Supplemental_Table_S1F_v3.xlsx
- Supplemental_Table_S2F-S5F_v3.pdf
- __MACOSX/
- __MACOSX/._Supplemental_FigureF_v2.docx
- __MACOSX/._Supplemental_Table_S1F_v3.xlsx
- __MACOSX/._Supplemental_Table_S2F-S5F_v3.docx
