# Supplementary material for: Taxonomic and Gene Category Analyses of Subgingival Plaques from a Group of Japanese Individuals with and without Periodontitis
Source: Int J Mol Sci. 2021 May 18;22(10):5298. doi: 10.3390/ijms22105298 (PMC8157553; doi:10.3390/ijms22105298)
Supplement: Supplementary file 1 [file ijms-22-05298-s001.zip › Supplemental_Table_S1F_v3.xlsx]

## Sheet: Sheet1
Table S1. A summary of the sequence analysis of the samples
Sample name	Individual No.	State of individual	State of site	Age	Sex	Raw reads	QC reads	no_hg**	Note	Acc. No.
HH1	1	Healthy	Healthy	29	M	5775202	4835216	1402887		DRR285642
HH2	2	Healthy	Healthy	43	M	3831266	3364868	204308		DRR285643
HH3	3	Healthy	Healthy	37	M	5422140	4550222	995685		DRR285644
HH4	4	Healthy	Healthy	41	F	4866418	4411008	1100826		DRR285645
HH5	5	Healthy	Healthy	31	F	4247496	3825551	1089164		DRR285646
HH6	6	Healthy	Healthy	27	M	4265064	3791260	663850		DRR285647
HH7_1	7	Healthy	Healthy	66	F	42618	36280	4264
HH7_2	7	Healthy	Healthy	66	F	152142	135006	17259
HH8	8	Healthy	Healthy	26	F	192350	168760	5178
HH9	9	Healthy	Healthy	25	M	648426	585664	22754
HH10	10	Healthy	Healthy	31	F	1454752	1311447	133140
PH11_1	11	Periodontitis	Healthy	48	M	84302	72976	60679
PH11_2	11	Periodontitis	Healthy	48	M	2624566	2295389	548873		DRR285651
PH12_1	12	Periodontitis	Healthy	69	M	1205826	1065041	695215		DRR285652
PH12_2	12	Periodontitis	Healthy	69	M	2697604	2356452	1750204		DRR285653
PH13	13	Periodontitis	Healthy	47	F	352898	311929	4264
PH14	14	Periodontitis	Healthy	48	F	8165844	5788253	239717		DRR285654
PH15	15	Periodontitis	Healthy	79	M	7358454	5563806	366238		DRR285655
PH17	17	Periodontitis	Healthy	56	F	2125774	1908696	278004		DRR285656
PH22_1	22	Periodontitis	Healthy	48	F	3505402	2981389	159074
PH22_2	22	Periodontitis	Healthy	48	F	6929164	5703564	98668
PH23_1	23	Periodontitis	Healthy	42	M	2340430	2006701	463933		DRR285657
PH23_2	23	Periodontitis	Healthy	42	M	4873092	4133403	113803
PH25_1	25	Periodontitis	Healthy	43	M	5952692	5290857	1716829		DRR285658
PH25_2	25	Periodontitis	Healthy	43	M	4593914	4099387	1556673		DRR285659
PH26_1	26	Periodontitis	Healthy	60	M	1172086	1100905	109388
PH26_2	26	Periodontitis	Healthy	60	M	4678568	4363889	225769		DRR285660
PH27	27	Periodontitis	Healthy	56	F	518078	484472	150625
PH28	28	Periodontitis	Healthy	71	F	4889208	4181398	165014
PH29	29	Periodontitis	Healthy	58	F	5253782	4428030	516845		DRR285648
PH30	30	Periodontitis	Healthy	76	M	6012650	4911312	390445		DRR285649
PH31	31	Periodontitis	Healthy	46	F	4890982	4234790	213660		DRR285650
PH32	32	Periodontitis	Healthy	45	F	6501938	5383888	175410
PH33	33	Periodontitis	Healthy	45	F	203562	193022	14172
PP11_1	11	Periodontitis	Periodontal poket	48	M	1359230	1196684	80654
PP11_2	11	Periodontitis	Periodontal poket	48	M	1292864	1144819	44985
PP12_1	12	Periodontitis	Periodontal poket	69	M	93072	80594	32266
PP12_2	12	Periodontitis	Periodontal poket	69	M	2398604	2093536	1894262		DRR285661
PP13_1	13	Periodontitis	Periodontal poket	47	F	327016	289662	245066		DRR285662
PP13_2	13	Periodontitis	Periodontal poket	47	F	309300	269950	306024		DRR285663
PP14_1	14	Periodontitis	Periodontal poket	48	F	7440288	5502090	535904		DRR285664
PP14_2	14	Periodontitis	Periodontal poket	48	F	7213688	5350447	630156		DRR285665
PP15_1	15	Periodontitis	Periodontal poket	79	M	7346724	5504177	414834		DRR285666
PP15_2	15	Periodontitis	Periodontal poket	79	M	6530194	4993794	350097		DRR285667
PP16_1	16	Periodontitis	Periodontal poket	55	F	1904568	1752819	452740		DRR285668
PP16_2	16	Periodontitis	Periodontal poket	55	F	3093452	2869274	226275		DRR285669
PP17	17	Periodontitis	Periodontal poket	56	F	3646976	3301965	297839		DRR285670
PP18_1	18	Periodontitis	Periodontal poket	36	F	1604552	1454265	439199		DRR285671
PP18_2	18	Periodontitis	Periodontal poket	36	F	3920256	3566759	912649		DRR285672
PP19_1	19	Periodontitis	Periodontal poket	59	F	N/A	N/A	N/A	Run failed
PP19_2	19	Periodontitis	Periodontal poket	59	F	N/A	N/A	N/A	Run failed
PP20_1	20	Periodontitis	Periodontal poket	67	M	1841992	1639131	42347
PP20_2	20	Periodontitis	Periodontal poket	67	M	1887780	1682755	106380
PP21_1	21	Periodontitis	Periodontal poket	50	M	1099140	1025990	998367		DRR285673
PP21_2	21	Periodontitis	Periodontal poket	50	M	2426890	2212789	987197		DRR285674
PP22	22	Periodontitis	Periodontal poket	48	F	7794000	6404976	1322677		DRR285675
PP23	23	Periodontitis	Periodontal poket	42	M	8557728	7132200	1484973		DRR285676
PP24_1	24	Periodontitis	Periodontal poket	59	F	5485608	4765631	262343		DRR285677
PP24_2	24	Periodontitis	Periodontal poket	59	F	8658802	7232631	768780		DRR285678
PP25_1	25	Periodontitis	Periodontal poket	43	M	9030826	7484187	2508972		DRR285679
PP25_2	25	Periodontitis	Periodontal poket	43	M	6575378	5829173	817066		DRR285680
PP26_1	26	Periodontitis	Periodontal poket	60	M	1427528	1292356	1008404		DRR285681
PP26_2	26	Periodontitis	Periodontal poket	60	M	11622702	10875666	440551		DRR285682
PP27	27	Periodontitis	Periodontal poket	56	F	8580870	7858664	3233325		DRR285683
